# Supplementary material for: A novel immune-related genes prognosis biomarker for melanoma: associated with tumor microenvironment
Source: Aging (Albany NY). 2020 Apr 20;12(8):6966–80. doi: 10.18632/aging.103054 (PMC7202520; doi:10.18632/aging.103054)
Supplement: Supplementary File 2 [file aging-12-103054-s001..txt]

Characteristics	Hazard.Ratio	CI95.	P.Value
HLA-DQB1	0.692	0.592-0.809	3.71E-06
PSME1	0.416	0.285-0.608	5.85E-06
HLA-DRA	0.666	0.555-0.799	1.28E-05
HLA-C	0.595	0.466-0.759	2.92E-05
HLA-DQA1	0.77	0.681-0.87	2.96E-05
PSME2	0.497	0.355-0.697	4.93E-05
HLA-DPA1	0.742	0.64-0.86	7.61E-05
HLA-DMB	0.712	0.602-0.843	8.08E-05
CXCR6	0.509	0.363-0.713	8.64E-05
HLA-E	0.637	0.507-0.799	0.000101558
HLA-H	0.674	0.552-0.824	0.000111718
CMTM6	0.364	0.218-0.608	0.000113176
CTSS	0.634	0.503-0.8	0.000122085
HLA-DQA2	0.784	0.693-0.888	0.000125911
CD8A	0.765	0.667-0.878	0.000137859
HLA-B	0.737	0.629-0.863	0.000160827
CCL5	0.763	0.662-0.88	0.000197561
HLA-DPB1	0.665	0.536-0.825	0.000207903
HLA-DMA	0.705	0.586-0.849	0.000217486
TYROBP	0.692	0.569-0.841	0.000222223
FASLG	0.311	0.167-0.578	0.000228619
HLA-F	0.666	0.535-0.829	0.000269053
IL12RB1	0.449	0.291-0.693	0.000294015
PTPRC	0.641	0.504-0.816	0.000306162
CXCR3	0.528	0.373-0.749	0.000335928
B2M	0.489	0.33-0.723	0.000340761
CD74	0.761	0.655-0.885	0.000385032
HCST	0.721	0.602-0.864	0.000390683
SH2D1A	0.718	0.597-0.864	0.000446529
CD40	0.497	0.337-0.735	0.000452331
CXCL9	0.813	0.724-0.914	0.000505754
GZMB	0.782	0.68-0.899	0.000579636
KLRD1	0.622	0.474-0.815	0.000579967
CD72	0.588	0.433-0.798	0.000657133
CXCL10	0.82	0.73-0.92	0.000773148
HLA-DOA	0.708	0.579-0.866	0.000783112
PSMB8	0.674	0.535-0.849	0.000790409
HLA-G	0.69	0.555-0.859	0.000881901
CD8B	0.248	0.108-0.566	0.000927398
IFNG	0.672	0.53-0.851	0.001006083
PDCD1	0.354	0.19-0.659	0.001061723
RAC2	0.778	0.67-0.904	0.001063293
PRF1	0.665	0.521-0.849	0.001074249
EBI3	0.638	0.486-0.837	0.001162306
TAP1	0.726	0.599-0.881	0.001174476
IFNAR2	0.545	0.373-0.797	0.001711775
CDC42	0.428	0.248-0.74	0.00236537
IL10RA	0.66	0.505-0.863	0.002410265
TNFSF13	0.172	0.055-0.54	0.002576346
HLA-A	0.574	0.4-0.824	0.002599226
IL32	0.764	0.641-0.911	0.002697158
IL2RB	0.728	0.59-0.897	0.0029422
TAPBPL	0.528	0.345-0.808	0.003268257
IL18RAP	0.504	0.316-0.805	0.004140816
KIR2DL3	0.613	0.434-0.866	0.00545466
TNFSF10	0.769	0.638-0.926	0.005703767
IL2RA	0.562	0.371-0.851	0.006456301
LYN	0.725	0.575-0.914	0.006492965
CCL8	0.805	0.688-0.942	0.006982192
ITGB2	0.743	0.597-0.925	0.007965932
MAPK1	0.575	0.381-0.868	0.008406701
SEMA4A	0.602	0.411-0.881	0.009109778
FCER1G	0.799	0.675-0.947	0.009475705
C3AR1	0.623	0.434-0.895	0.010381738
KLRC1	0.341	0.147-0.791	0.012202488
CCL13	0.79	0.656-0.95	0.0124888
CCL2	0.803	0.675-0.956	0.013608813
XCL1	0.115	0.02-0.642	0.01377234
IFI30	0.764	0.616-0.946	0.013786389
LCP2	0.429	0.216-0.849	0.015202969
TNFSF13B	0.798	0.663-0.961	0.017485025
IKBKG	0.568	0.355-0.907	0.017905486
IL15	0.718	0.546-0.945	0.018130652
CIITA	0.562	0.347-0.908	0.018511787
IFITM1	0.79	0.649-0.962	0.018981984
CCL3	0.742	0.577-0.955	0.020550407
MR1	0.676	0.484-0.943	0.020974847
KIR2DL4	0.646	0.445-0.938	0.021485161
SEMA4C	1.409	1.043-1.903	0.02556793
VAV2	1.942	1.081-3.489	0.026420583
CSF1R	0.784	0.633-0.972	0.026663812
PTGER4	0.792	0.643-0.974	0.027202622
TAPBP	0.751	0.581-0.97	0.028273859
KIR3DL1	0.242	0.068-0.864	0.028816718
FCGRT	0.735	0.552-0.979	0.034999853
IL10RB	0.644	0.422-0.985	0.042151364
CHP2	0.154	0.025-0.949	0.043757112
TNFRSF11A	0.21	0.046-0.964	0.04479822
TNFSF12	0.722	0.524-0.994	0.045731241
LGMN	0.768	0.592-0.996	0.04646999
FGFR3	0.696	0.484-1	0.05012919
CXCL11	0.837	0.699-1.001	0.051902207
NFKBIE	0.701	0.49-1.003	0.051928048
CXCL16	0.768	0.587-1.005	0.053972862
CTLA4	0.821	0.671-1.005	0.056489621
SEMA3C	1.2	0.993-1.452	0.059386714
NR1H3	0.765	0.577-1.013	0.061839315
CD70	0.71	0.495-1.018	0.062243268
SHC3	1.667	0.964-2.883	0.067384616
DEFB1	0.774	0.585-1.023	0.071408551
TGFA	0.747	0.541-1.033	0.077823651
IL22RA1	0.173	0.025-1.222	0.078626253
IL20RB	0.576	0.312-1.066	0.079145987
ACVR2A	1.491	0.95-2.34	0.082058686
FAS	0.747	0.537-1.039	0.083397804
TYMP	0.814	0.644-1.029	0.085274778
GDNF	1.411	0.948-2.099	0.089745981
HLA-DRB1	0.925	0.845-1.014	0.095453907
SLURP1	0.309	0.077-1.238	0.097186609
ERAP1	0.504	0.225-1.133	0.097224772
SDC4	0.765	0.556-1.053	0.10051269
CANX	0.721	0.484-1.073	0.107076008
RFX5	0.735	0.504-1.07	0.108166246
RAET1G	0.239	0.041-1.373	0.10844614
FCGR2B	0.819	0.639-1.049	0.113937106
EREG	0.312	0.066-1.473	0.141258982
TAP2	0.823	0.635-1.067	0.141634473
IL20RA	0.342	0.082-1.433	0.142196554
TNFRSF1B	0.849	0.681-1.058	0.144886288
LTB4R2	0.36	0.088-1.468	0.154147244
MICB	0.793	0.57-1.102	0.166861217
PAK6	0.577	0.26-1.28	0.175972663
CASP3	0.732	0.462-1.16	0.184300542
CMKLR1	0.804	0.58-1.115	0.190827622
GRB2	0.762	0.506-1.147	0.192359399
IL27	0.25	0.03-2.109	0.202452399
NCK2	1.238	0.886-1.731	0.211439602
LGR4	1.446	0.807-2.59	0.215131968
SDC1	0.865	0.688-1.088	0.215568508
PTAFR	0.744	0.464-1.193	0.22044164
ACVR2B	1.699	0.72-4.013	0.226581135
CCRL2	0.71	0.408-1.238	0.227407428
PTPN11	1.314	0.829-2.082	0.24484863
TSHR	0.435	0.103-1.829	0.255849316
ICAM1	0.79	0.525-1.188	0.257420721
BMPR1A	1.231	0.847-1.79	0.275999797
CCL18	0.896	0.728-1.104	0.302872206
HAMP	0.896	0.726-1.105	0.304450327
TNFSF4	0.874	0.67-1.14	0.319775658
CCR1	0.855	0.628-1.164	0.320826414
IL1F10	2.567	0.369-17.851	0.340722331
IL15RA	0.643	0.251-1.646	0.357269412
CCL27	0.675	0.289-1.578	0.36439606
TNFRSF18	0.522	0.113-2.42	0.406315189
CCL25	0.557	0.136-2.277	0.415354626
GRN	0.868	0.609-1.238	0.433950667
CBLC	0.629	0.195-2.026	0.436831792
AZGP1	0.917	0.725-1.161	0.473738303
LTB4R	0.804	0.441-1.467	0.476956691
ULBP2	0.788	0.409-1.519	0.477038134
PLCG1	1.151	0.778-1.703	0.482004441
BTC	0.774	0.378-1.583	0.482253011
IFNAR1	0.853	0.547-1.331	0.484671726
OGFR	1.184	0.695-2.017	0.533269464
PTHLH	1.076	0.817-1.416	0.60274138
BMP7	1.042	0.863-1.258	0.671295992
RAET1L	0.709	0.106-4.749	0.723384111
KIR3DL2	0.843	0.312-2.277	0.736150539
GDF11	0.993	0.789-1.25	0.954602428
TNFRSF19	1.004	0.864-1.167	0.957258321
